# Supplementary material for: Etiologies and clinical characteristics of young patients with angle-closure glaucoma: a 15-year single-center retrospective study
Source: Graefes Arch Clin Exp Ophthalmol. 2021 Apr 19;259(8):2379–87. doi: 10.1007/s00417-021-05172-6 (PMC8352827; doi:10.1007/s00417-021-05172-6)
Supplement: Supplementary file 1 — Supplementary file1 (XLSX 92.6 KB) [file 417_2021_5172_MOESM1_ESM.xlsx]

## Sheet: PACG
住院号	姓名	性别	发病年龄	眼别	直接导致闭青的原因1	直接导致闭青的原因2	眼轴长度	角膜厚度	前房深度	晶体厚度	角膜内皮计数	视乳头	视乳头		手术1	手术2	手术3	手术4	手术5		诊断1	诊断2	诊断3	诊断4	诊断5	诊断6	性别				LC		LC
521420	洪志辉	M	20	os	原发		22.5	578	1.99	4.7	3153	1	1		小梁切除术						慢闭青						M	521420	洪志辉	20	4.7		4.7
507632	鞠红兰	F	38	od	原发	急性	21.23	559	1.58	4.92	NA	0.5	0.5		小梁切除术						急闭青（发作期）						F	507632	鞠红兰	38	4.92		4.92
				os	原发	急性	20.73	552	1.47	5.03	NA	0.3	0.3		虹膜周切术						急闭青（间歇缓解期）						F	490675	袁东梅	39	5.03		5.03
490675	袁东梅	F	39	od	原发		22.95	627	1.86	4.28	NA	0.5	0.5		小梁切除术						慢闭青						F	812463	葛玥玥	35	4.28		4.28
				os	原发		22.99	613	1.84	4.3	NA	0.5	0.5		小梁切除术						慢闭青						M	814696	胡红刚	33	4.3		4.3
812463	葛玥玥	F	35	od	原发	急性	20.47	570	1.19	NA	1149	0.8	0.8	PIS	小梁切除术（外院）	小梁切除术					急闭青（慢性进展期）	小梁切除术后（外院）					F	847749	田爱芹	32	4.19		4.19
				os	原发	急性	20.31	578	1.49	NA	2824	0.5	0.5		虹膜周切术（外院）						急闭青（间歇缓解期）	虹膜周切术后（外院）					M	835138	陈展飞	29	3.65		3.65
814696	胡红刚	M	33	od	原发	恶性青光眼	21.35	541	1.79	NA	2626	0.5	0.5		LPI	小梁切除＋后巩膜切开术	Phaco+IOL植入＋前段玻切术				慢闭青	LPI术后					F	871225	杨敏	29	4.28		4.28
				os	原发	恶性青光眼	21.39	605	1.32	NA	2240	窥不清	窥不清		小梁切除术（外院）	Phaco+IOL植入+前段玻切＋房角分离术（外院）	玻切术（外院）	LPI	玻切＋减压阀植入术		慢闭青	青光眼术后眼压失控	小梁切除术后（外院）	Phaco+IOL植入+前段玻切＋房角分离术后（外院）	玻切术后（外院）	LPI术后	F	882505	王静静	33	4.23		4.23
847749	田爱芹	F	32	od	原发		21.79	513	2.01	4.19	2768	1	1		小梁切除术（外院）	小梁切除术					慢闭青	小梁切除术后眼压失控（外院）					F	512014	柴红梅	40	4.2		4.2
				os	原发		21.54	514	1.87	3.65	2666	0.4	0.4		小梁切除术（外院）						慢闭青	小梁切除术后（外院）					M	811287	许天雄	38	4.3		4.3
835138	陈展飞	M	29	od	原发		21.1	570	1.9	4.28	2654	0.9+	0.9	PIS	lPI+ALPI	小梁切除＋后巩膜切开					慢闭青	lPI+ALPI术后					M	847179	王拓勇	31	4.09		4.09
				os	原发		21.1	572	1.98	4.23	2376	0.9+	0.9		小梁切除＋后巩膜切开						慢闭青						F	520402	周晓燕	32	4.34		4.34
871225	杨敏	F	29	od	原发		21.64	585	1.49	NA	2958	0.5	0.5		小梁切除术						慢闭青						M	525188	沈云海	40	4.19		4.19
				os	原发		21.7	581	1.8	NA	2879	1	1		小梁切除术						慢闭青						F	704737	胡亚男	40	4.63		4.63
882505	王静静	F	33	od	原发		22.35	548	2.3	4.2	2792	0.3	0.3	PIS							慢闭青						M	838229	吴依骏	37	4.75		4.75
				os	原发		22.63	538	2.53	4.3	2497	0.4	0.4		小梁切除术						慢闭青						F	845951	陈娟	37	5.03		5.03
512014	柴红梅	F	40	od	原发		21.35	539	1.68	NA	2770	1	1		小梁切除＋MMC+后巩膜切开＋前房成形术						慢闭青						M	856097	杨树林	33	4.02		4.02
				os	原发		21.24	507	1.36	NA	2859	1	1		小梁切除术						慢闭青						M	506317	王华正	36	4.38		4.38
811287	许天雄	M	38	od	原发	急性	NA	564	NA	NA	2017	窥不清	窥不清								急闭青（绝对期）	视网膜脱离	玻切术后				M	812650	李君	29	5.44		5.44
				os	原发	急性	23.52	496	1.88	NA	2179	1	1		小梁切除术（外院）	小梁切除术（外院）	原路小梁再通术	Phaco+IOL植入术			急闭青（慢性进展期）	小梁切除术后眼压失控					M	821642	梁海华	39	5.34		5.34
847179	王拓勇	M	31	od	原发		22.26	587	2.18	4.09	NA	1	1	PIS							慢闭青（绝对期）						M	827141	任宜华	36	4.17		4.17
				os	原发		22.28	592	2.15	4.34	NA	1	1		小梁切除术						慢闭青（晚期）						F	843232	周惠琴	38	4.14		4.14
520402	周晓燕	F	32	od	原发	急性	21.87	534	1.88	4.19	2741	0.5	0.5	PIS	小梁切除＋MMC	滤过泡修补术					急闭青（慢性进展期）						M	845067	姚华平	39	4.22		4.22
				os	原发	急性	21.44	509	1.76	NA	2886	0.6	0.6		小梁切除＋MMC						急闭青（慢性进展期）						F	873899	张利	39	4.37		4.37
525188	沈云海	M	40	od	原发		22.61	NA	1.97	NA	NA	0.5	0.5		LPI						慢闭青（早期）						M	505380	李向	22	3.71		3.71
				os	原发		22.71	NA	2.06	NA	NA	0.9	0.9		小梁切除术	LPI					慢闭青（晚期）						F	808479	刘秋艳	36	4.49		4.49
704737	胡亚男	F	40	od	原发	恶性青光眼	20.42	NA	NA	NA	2241	1	1		小梁切除术（外院）	Phaco+前段玻切					恶性青光眼	小梁切除术后（外院）					M	814015	任志勇	34	3.73		3.73
				os	原发	恶性青光眼	20.23	509	1.62	NA	2433	0.7	0.7		小梁切除术	巩膜瓣缝合＋玻璃体抽液＋前房成形术					慢闭青						M	843521	陈方怡	13	4.09		4.09
838229	吴依骏	M	37	od	原发	急性	20.59	632	1.84	NA	2508	0.8	0.8	PIS	小梁切除术						急闭青（慢性进展期）						F	453594	鲁钰	38	4.13		4.13
				os	原发	急性	20.67	587	1.83	NA	2905	0.4															F	868403	杨红英	40	3.82		3.82
845951	陈娟	F	37	od	原发	急性	20.87	554	1.99	4.63	2056	0.9	0.9	PIS	LPI	小梁切除术					急闭青（大发作期）	LPI术后					M	882045	程振荣	38	4.02		4.02
				os	原发	急性	20.9	536	2	4.75	2734	0.4	0.4		LPI						急闭青（临床前期）	LPI术后					F	385370 893561	盛艳林	30	4.98		4.98
856097	杨树林	M	33	od	原发		21.91	488	1.82	5.03	2484	1	1		小梁切除术	原路小梁成形术					慢闭青（晚期）	小梁切除术后眼压失控					F	490670	缪红霞	37	4.37		4.37
506317	王华正	M	36	od	原发	恶性青光眼	22.75	NA	NA	NA	1699	0.6	0.6		小梁切除术（外院）	Phaco+前段玻切+前房成形术	减压阀植入术	减压阀调整＋包囊切除术	Express植入＋MMC		慢闭青	恶性青光眼	减压阀植入术后	小梁切除术后（外院）			F	831967	陆召敏	40	4.08		4.08
				os	原发		22.34	NA	2.96	4.02	2657	0.8	0.8		小梁切除术（外院）						慢闭青	小梁切除术后（外院）					F	841278	骆君英	40	4.51		4.51
812650	李君	M	29	od	原发		21.36	NA	1.33	4.38	2445	0.7	0.7								慢闭青						F	849371	张胜华	39	4.33		4.33
821642	梁海华	M	39	od	原发		23.17	NA	2.03	5.44	2557	0.3	0.3		虹膜周边切除术						慢闭青（早期）						M	853119	陈玉洋	36	4.33		4.33
				os	原发	晶体不全脱位？	23.25	NA	1.69	5.34	2409	0.9	0.9		小梁切除术						慢闭青（晚期）	晶体不全脱位？					F	874619	姚新芳	38	4.06		4.06
827141	任宜华	M	36	od	原发		21.41	518	2.19	4.17	NA	0.3	0.3	PIS							慢闭青						F	879677	张理力	39	4		4
				os	原发		20.71	522	2.15	4.14	NA	0.9	0.9		小梁切除术						慢闭青						F	523903	朱洪燕	35	4.88		4.88
843232	周惠琴	F	38	od	原发		22.15	545	1.99	4.22	NA	0.3	0.3								慢闭青（早期）						F	800984	刘冬仙	31	4.83		4.83
				os	原发		22.26	531	1.59	4.37	NA	0.8	0.8		小梁切除术						慢闭青						M	494272	胡小建	39	4.7		4.7
845067	姚华平	M	39	od	原发		22.46	507	2.6	3.71	NA	0.7	0.7		小梁切除术						慢闭青						F	499235	翁维缨	33	4.43		4.43
				os	原发		22.12	484	1.98	4.49	NA	0.3	0.3		虹膜根切术						慢闭青	角膜云翳					F	819527	赵婧璐	33	4.38		4.38
873899	张利	F	39	od	原发		20.68	588	1.94	3.73	2339	0.3	0.3	PIS							慢闭青	并发性白内障					F	826556	潘美莲	37	4.29		4.29
				os	原发	恶性青光眼	20.56	576	0.65	NA	NA	窥不清	窥不清		小梁切除术（外院）	Phaco＋前段玻切＋Express植入+5-Fu＋巩膜床切开术					恶性青光眼	小梁切除术后（外院）	并发性白内障				M	828772	吴建东	33	4.14		4.14
505380	李向	M	22	od	原发	恶性青光眼	22.21	NA	2.26	4.09	2497	0.9	0.9		小梁切除术	晶切玻切					慢闭青（中期）						M	839292	陆增祥	38	2.56		4.82
				os	原发		22.16	524	2.21	4.13	2731	0.7	0.7								慢闭青（早期）						M	846872	于子金	31	4.82		4.52
808479	刘秋艳	F	36	od	原发	急性	21.59	NA	1.97	NA	3097	0.4	0.4		小梁切除术						急闭青（慢性进展期）	LPI术后					F	876692	李田红	36	1.69		4.44
				os	原发	急性	20.78	NA	1.92	NA	2755	1	1								急闭青（近绝对期）	小梁切除术后（外院）					F	882934	王骅	39	4.52		4.21
814015	任志勇	M	34	od	原发		20.61	NA	2.15	3.82	2754	0.7	0.7	PIS	小梁切除术						慢闭青（晚期）						F	341191	张改梅	33	4.44		3.63
				os	原发		20.55	NA	2.11	4.02	3055	0.3	0.3								慢闭青（早期）						F	497982	许政	29	4.21		4.2
843521	陈方怡	M	13	od	原发		20.58	556	2.17	NA	3244	0.8	0.8		小梁切除术						慢闭青						M	506634	段光明	23	3.63		4
453594	鲁钰	F	38	od	原发	急性	21.26	589	1.51	4.98	2714	0.4	0.4		小梁切除术						急闭青						F	812361	黎育秀	31	4.2		4.15
				os	原发		21.34	598	1.63	NA	2127	0.5	0.5		小梁切除术（外院）	小梁切除术					急闭青	小梁切除术后眼压失控（外院）					F	815966	程玉芝	36	4		4.26
868403	杨红英	F	40	os	原发		20.96	570	1.67	4.37	2112	0.9	0.9		小梁切除术						慢闭青						M	828132	张旺洪	40	2.13		4.39
882045	程振荣	M	38	os	原发		20.9	508	1.59	4.08	NA	0.7	0.7		小梁切除术						慢闭青						F	337173	李绍卿	35	4.15		4.15
385370/893561	盛艳林	F	30	od	原发	急性	21.44	NA	2.23	4.51	1955	0.9	0.9		小梁切除＋MMC						急闭青（慢性进展期）						F	324922	王琼	34	4.26		3.78
				os	原发	急性	21.54	434	2.21	4.33	2693	0.3	0.3		虹膜周切术	小梁切除＋MMC	Phaco+IOL				急闭青（间歇缓解期）	抗青术后浅前房					F	330792	张弛	29	4.39		4.53
490670	缪红霞	F	37	od	原发		NA	NA	1.45	NA	NA	0.5	0.5		虹膜周切术						慢闭青						F	332702	吴佳萍	31	4.15		4.92
				os	原发	恶性青光眼	21.05	NA	1.51	NA	NA	0.8	0.8		小梁切除术	Phaco +IOL＋前段玻切					慢闭青	抗青术后浅前房					M	342108	王文元	26	3.78		4.71
831967	陆召敏	F	40	od	原发	急性	23.2	536	1.71	NA	1524	窥不清	窥不清	PIS	Phaco +IOL+房角分离						急闭青（慢性进展期)	并发性白内障	Fuchs角膜内皮营养不良	角膜失代偿			F	344624	吴红玉	34	4.53		3.97
				os	原发	急性	22.97	485	1.63	NA	1644	0.5	0.5		Phaco +IOL+房角分离						急闭青（慢性进展期)	并发性白内障	Fuchs角膜内皮营养不良	角膜失代偿			M	352643	池万松	36	4.92		4.4
841278	骆君英	F	40	od	原发	恶性青光眼	20.67	576	0.44	NA	2738	1	1		Phaco +前段玻切						慢闭青（晚期）	小梁切除术后（外院）	恶性青光眼				F	355475	章文虹	40	4.71		3.98
849371	张胜华	F	39	od	原发	恶性青光眼	20.68	539	1.39	NA	2701	0.4	0.4		LPI（外院）	小梁切除＋MMC+后巩膜切开	Phaco +IOL＋前段玻切	前段玻切＋减压阀植入术			慢闭青（早期）	LPI术后	恶性青光眼				F	356997	朱萍	37	3.97		3.99
				os	原发	恶性青光眼	20.27	551	1.61	4.33	2431	0.8	0.8		LPI（外院）	小梁切除＋MMC+后巩膜切开	Phaco +IOL	前段玻切			慢闭青（晚期）	LPI术后	恶性青光眼				F	368165	孙霞	37	4.4		4.72
853119	陈玉洋	M	36	od	原发		22.88	542	2.03	4.06	2984	1	1		小梁切除术						慢闭青						F	372139	沈雪芝	39	3.98		4.48
				os	原发		22.82	537	1.9	4	2956	0.9	0.9		小梁切除术						慢闭青						M	373944	张神国	40	3.99		4.16
874619	姚新芳	F	38	od	原发	恶性青光眼	21.26	544	1.46	NA	2183	1	1	PIS	小梁切除＋巩膜切开＋前房成形＋玻璃体腔穿刺术						急闭青（慢性进展期)	小梁切除术后眼压失控（外院）	睑内翻和倒睫				F	375677	吴慧萍	31	4.72		4.11
				os	原发	急性	21.15	555	1.5	4.88	2960	0.5	0.5		LPI						急闭青（临床前期)		睑内翻和倒睫				F	378110	索春英	38	4.48		4.35
879677	张理力	F	39	od	原发	急性	21.52	577	1.88	NA	NA	0.4	0.4								急闭青（临床前期)						M	381594	潘俊	27	4.16		4.37
				os	原发	急性	21.42	567	1.86	NA	NA	窥不清	窥不清		LPI术	小梁切除术					急闭青（慢性进展期)	LPI术后					F	385463	张丽	38	4.11		4.2
523903	朱洪燕	F	35	od	原发		21.21	607	1.7	4.83	2844	0.4	0.4		小梁切除术						急闭青（大发作期)						F	385515	尹芳	39	4.35		4.23
				os	原发		21.01	586	1.72	4.7	2856	0.4	0.4		虹膜周切术						急闭青（临床前期)						F	386113	赵丽	27	4.37		4.96
800984	刘冬仙	F	31	od	原发	恶性青光眼	21.93	549	1.95	4.43	3088	0.9	0.9	PIS	小梁切除＋巩膜切开＋前房成形术	小梁切除术	Phaco +前段玻切	二期人工晶体植入			慢闭青（晚期）		恶性青光眼				F	404155	姚雪茹	37	4.2		4.78
				os	原发		21.75	555	2.26	4.38	3037	0.5	0.5		LPI术						慢闭青（中期）						F	405355	朱道仙	38	4.23		5.09
494272	胡小建	M	39	od	原发		23.76	527	2.69	4.29	2792	0.8	0.8	PIS	小梁切除＋巩膜切开＋前房成形术						慢闭青（中期）						F	405943	吴林风	30	4.96		5.02
499235	翁维缨	F	33	od	原发		20.36	NA	1.95	4.14	NA	0.7	0.7		小梁切除术（外院）						慢闭青	并发性白内障	小梁切除术后（外院）				F	412895	颜翠平	35	4.78		4.16
				os	原发		20.33	NA	1.87	2.56	NA	0.4	0.4		小梁切除术						慢闭青	并发性白内障					F	415766	吴小福	39	5.09		4.16
819527	赵婧璐	F	33	os	原发		20	480	1.6	4.82	3028	0.7	0.7		小梁切除术						闭青						F	416213	马晓珍	28	5.02		4.07
				od	原发	葡萄膜炎	20.28		538	1.69	4.43	2443	0.7														F	419370	刘杰	32	4.16		4.05
826556	潘美莲	F	37	od	原发	急性	23.6(B)	NA	1.97	NA	NA	窥不清	窥不清	PIS	小梁切除＋后巩膜切开						急闭青（大发作期）						F	423075	傅冬姐	35	4.16		4.38
				os	原发	急性	22.3(B)	NA	1.73	NA	NA	0.4	0.4		LPI+ALPI						急闭青（间歇缓解期						F	423493	郭群英	37	4.07		4.46
828772	吴建东	M	33	od	原发	急性	20.04	607	2.3	4.52	2761	0.3	0.3	PIS	LPI+ALPI						急闭青（间歇缓解期	LPI+ALPI术后					M	426097	冯世珍	35	4.05		3.9
				os	原发	急性	20.47	602	2.09	4.44	2721	0.5	0.5		小梁切除术	原路小梁再通术					急闭青（慢性进展期						F	428003	徐三妮	40	4.38		4.21
839292	陆增祥	M	38	od	原发		20.67	521	2	4.21	2767	0.6+	0.6		Express植入＋MMC＋巩膜床切开						慢闭青（晚期）						F	428707	周世敏	31	4.46		4.3
846872	于子金	M	31	od	原发	急性	20.86	655	2.14	NA	1562	窥不清	窥不清		小梁切除＋后巩膜切开						急闭青（大发作期）						F	429036	李彦	36	3.9		4.82
876692	李田红	F	36	od	原发	急性	23.78	711	1.75	NA	2150	0.5	0.5		LPI	小梁切除术					急闭青（大发作期）						F	430420	吴洪艳	39	4.21		4.66
882934	王骅	F	39	od	原发		21.72	567(L)	2.38	3.63	NA	0.8	0.8		小梁切除术						慢闭青（晚期）						M	429768	孙树荣	39	4.3		4.29
				os	原发		21.47	575(L)	1.945	NA	NA	0.9	0.9		小梁切除＋后巩膜切开						慢闭青（晚期）						F	432949	黄丽君	34	4.82		4.41
341191	张改梅	F	33	od	原发	恶性青光眼	22.26	594(A)	1.606	NA	1849	1	1		小梁切除术（外院）	Phaco+IOL植入术	前段玻切	减压阀再通术			慢闭青	小梁切除术后眼压失控（外院）	Phaco+IOL植入术后				F	439284	李金云	38	4.66		4.77
				os	原发		22.21	569(A)	2.141	NA	2060	0.9	0.9		Phaco+IOL植入术						慢闭青	Phaco+IOL植入术后					F	442405	沈江林	30	4.29		4.4
497982	许政	F	29	od	原发		21.21	NA	1.74	4.2	NA	0.3	0.3								慢闭青（早期）						F	456035	吴晓红	39	4.41		4.6
				os	原发		22.24	NA	2.09	4	NA	1	1		小梁切除术						慢闭青（晚期）						M	468012	任席	28	4.77		4.13
506634	段光明	M	23	od	原发	恶性青光眼，急性	21.39	560	2.17	2.13	2071	0.9	0.9		小梁切除＋MMC＋后巩膜床切开	Phaco+前段玻切					急闭青（慢性进展期）						F	468060	宋娟娟	21	4.4		4.03
				os	原发	急性	21.12	561	1.69	4.15	2938	0.4	0.4		虹膜根切术						急闭青（临床前期）						F	470628	朱碧莲	40	2.25		4.11
812361	黎育秀	F	31	od	原发	急性	21.88	NA	1.83	NA	NA	0.4	0.4								急闭青（间歇缓解期）						F	472810	叶光	35	4.6
				os	原发	急性	21.98	NA	1.62	NA	NA	0.7	0.7		小梁切除术						急闭青（慢性进展期）						M	473333	韦明志	33	4.13
815966	程玉芝	F	36	od	原发	急性	21.96	485	1.93	NA	2871	0.4	0.4		小梁切除＋MMC						急闭青（慢性进展期）						F	882648	袁孟	27	4.03
				os	原发	急性	22.15	465	1.81	NA	2893	0.9	0.9		小梁切除＋MMC						急闭青（慢性进展期）										4.11
828132	张旺洪	M	40	od	原发		21.28	497	1.45	NA	3345	窥不清	窥不清		Phaco+IOL植入术	Express植入术					慢闭青（晚期）	并发性白内障									2.26
				os	原发		21.22	505	1.6	NA	3339	窥不清	窥不清		Phaco+IOL植入+Express植入术	激光断线术	巩膜瓣断线术				慢闭青（晚期）	并发性白内障
337173	李绍卿	F	35	od	原发	急性	NA	NA	NA	NA	NA	1	1		小梁切除＋MMC	滤过泡切除修复术					急闭青（慢性进展期）
				os	原发	急性	NA	NA	NA	NA	NA	0.3	0.3		虹膜周切术						急闭青（临床前期）
324922	王琼	F	34	od	原发	恶性青光眼	21.89	NA	2.22	4.26	NA	0.9+	0.9		小梁切除术	滤过泡修补＋小梁口扩充术	晶体摘除＋前段玻切				慢闭青（晚期）
				os	原发		22.02	NA	2.28	4.39	NA	0.9+	0.9								慢闭青（晚期）
330792	张弛	F	29	od	原发		21.19	596	1.89	4.15	NA	1	1		小梁切除＋MMC						慢闭青（晚期）
				os	原发		21.13	614	1.96	3.78	NA	0.3	0.3		虹膜周切术						慢闭青（早期）
332702	吴佳萍	F	31	od	原发	急性	20.27	527	1.683	4.53	NA	未记录	未记录		小梁切除术						急闭青慢性进展期
342108	王文元	M	26	od	原发	恶性青光眼，急性	22.58	544	1.27	NA	NA	窥不清	窥不清		小梁切除术（外院）	原路小梁成形术	Phaco+IOL植入+前段玻切术	减压阀植入术			急闭青（大发作期）		恶性青光眼
				os	原发	急性	22.68	508	1.66	NA	NA	0.9	0.9		小梁切除术（外院）	原路小梁成形术	原路小梁成形术				急闭青（慢性进展期）
344624	吴红玉	F	34	od	原发		NA	NA	1.67	NA	NA	0.8	0.8		LPI						慢闭青（晚期）
				os	原发		NA	NA	1.41	NA	NA	0.8	0.8		LPI						慢闭青（晚期）
352643	池万松	M	36	od	原发	急性	NA	NA	1.83	NA	NA	0.5	0.5	PIS	小梁切除＋MMC						急闭青（慢性进展期）
355475	章文虹	F	40	od	原发	急性	20.49	NA	1.3	4.92	2476	0.3	0.3		LPI						急闭青（临床前期）
				os	原发	急性	20.97	NA	1.39	4.71	NA	0.3	0.3		小梁切除术						急闭青（大发作期）
356997	朱萍	F	37	od	原发	急性	22.71	NA	2.30 (A)	NA	2532	0.4	0.4	PIS	虹膜周切术						急闭青（间歇缓解期）
				os	原发	急性	21.39	NA	NA	NA	724	0.4	0.4		小梁切除术						急闭青（慢性进展期）
368165	孙霞	F	37	od	原发	急性	20.9	NA	2.32(A)	NA	NA	0.5	0.5		虹膜周切术						急闭青（大发作期）
				os	原发	急性	21.06	NA	2.22(A)	NA	NA	窥不清	窥不清		小梁切除＋巩膜切开＋MMC						急闭青（间歇缓解期）
372139	沈雪芝	F	39	od	原发		20.29	NA	4.57(A)	NA	NA	0.7	0.7		小梁切除术	Phaco+IOL植入术					慢闭青
				os	原发		20.62	NA	2.31(A)	NA	2402	0.4	0.4		虹膜周切术						慢闭青
373944	张神国	M	40	od	原发		22.28	517	2.013	3.97	2867	0.9	0.9	PIS	小梁切除术						慢闭青（晚期）
				os	原发	恶性青光眼	21.77	489	1.911	4.4	2711	0.3	0.3		虹膜周切术	巩膜切口加固术	Phaco+IOL植入＋房角分离	玻切＋房角分离			慢闭青（早期）
375677	吴慧萍	F	31	od	原发		22.99	558	2.07	3.98	2308	0.9	0.9		小梁切除术	ECCE+IOL植入＋房角分离＋虹膜嵌顿术					慢闭青（晚期）
				os	原发		22.61	554	2.02	3.99	2415	0.7	0.7		小梁切除术						慢闭青（中期）
378110	索春英	F	38	od	原发	急性	21.18	NA	1.59	4.72	2616	窥不清	窥不清		LPI						急闭青（临床前期）
				os	原发	急性	21.4	NA	1.54	4.48	NA	窥不清	窥不清		小梁切除术	滤过泡修补术					急闭青（大发作期）
381594	潘俊	M	27	od	原发		21.58	596	1.69	4.16	NA	0.9	0.9		小梁切除＋巩膜切开＋MMC						慢闭青（晚期）
				os	原发		21.32	601	1.63	4.11	NA	0.9	0.9		小梁切除＋巩膜切开＋MMC	前房成形术					慢闭青（晚期）
385463	张丽	F	38	od	原发		20.65	543	1.857	4.35	2115	0.4	0.4								慢闭青（早期）
				os	原发		20.98	547	1.963	4.37	2122	1	1		小梁切除术						慢闭青（晚期）
385515	尹芳	F	39	od	原发		21.37	NA	2.31(A)	4.2	2398	0.9	0.9		小梁切除术						慢闭青（晚期）
				os	原发		21.37	NA	2.45(A)	4.23	2466	0.9	0.9								慢闭青（中期）
386113	赵丽	F	27	od	原发	急性	21.08	534	1.83	4.96	2135	窥不清	窥不清	PIS	小梁切除术						急闭青（大发作期）
				os	原发	急性	20.91	523	1.8	4.78	2992	0.3	0.3								急闭青（临床前期）
404155	姚雪茹	F	37	od	原发	急性	21.12	NA	1.54	5.09	NA	1	1		小梁切除术						急闭青（大发作期）
				os	原发	急性	21.13	NA	1.6	5.02	NA	0.3	0.3		虹膜周切术						急闭青（间歇缓解期）
405355	朱道仙	F	38	od	原发	急性	NA	NA	NA	NA	NA	窥不清	窥不清		小梁切除术						急闭青（大发作期）
				os	原发	急性	NA	NA	NA	NA	NA	0.9	0.9								急闭青（绝对期）
405943	吴林风	F	30	od	原发		22.07	NA	1.88	NA	NA	0.6	0.6		小梁切除术						慢闭青（中期）
412895	颜翠平	F	35	od	原发		20.42	NA	2.33(A)	NA	2698	0.9	0.9		Phaco+IOL植入＋小梁切除术						慢闭青（晚期）
415766	吴小福	F	39	od	原发		20.82	540	1.93	4.16	2747	0.4	0.4		小梁切除术						慢闭青（早期）
				os	原发		20.75	941	1.96	4.16	2596	1	1		小梁切除术						慢闭青（晚期）
416213	马晓珍	F	28	od	原发	恶性青光眼	20.83	587	2.31	NA	2457	0.8	0.8		小梁切除＋巩膜切开术	Phaco+IOL植入＋前段玻切术					慢闭青（晚期）	恶性青光眼
419370	刘杰	F	32	od	原发		24.69	556	1.5	4.07	2873	1	1		小梁切除术	小梁切除术					慢闭青（近绝对期）
				os	原发		25.08	552	1.59	4.05	2376	1	1		小梁切除术						慢闭青（近绝对期）
423075	傅冬姐	F	35	od	原发	急性	21.68	527	1.72	NA	2779	0.3	0.3		小梁切除术（外院）	小梁切除术（外院）	小梁切除术				急闭青	小梁切除术后（外院）
				os	原发	急性	NA	NA	1.13	NA	NA	窥不清	窥不清		小梁切除术						急闭青	小梁切除术后（外院）
423493	郭群英	F	37	od	原发		21.67	556	1.66	4.38	2483	0.6	0.6	PIS	小梁切除（虹膜嵌顿）＋后巩膜切开＋前房成形						慢闭青（中期）
				os	原发		21.87	567	1.64	4.46	2367	0.4	0.4		虹膜周切术	小梁切除＋巩膜切开＋MMC	滤过泡修补术				慢闭青（中期）
426097	冯世珍	M	35	od	原发		22.04	NA	1.68	NA	2816	0.9	0.9		小梁切除术						慢闭青（晚期）
				os	原发		21.53	NA	1.8	NA	2875	0.4	0.4								慢闭青（早期）
428003	徐三妮	F	40	os	原发	急性	22.25	NA	2.81(A)	3.9	NA	0.8	0.8		小梁切除术						急闭青（慢性进展期）
428707	周世敏	F	31	od	原发		21.25	521	1.96	4.21	NA	0.9-1.0	1								慢闭青（晚期）
				os	原发		21.42	520	1.8	4.3	NA	1	1		小梁切除＋巩膜切开＋前房成形术						慢闭青（晚期）
429036	李彦	F	36	od	原发	急性	22.12	590	1.88	NA	2156	0.4	0.4	PIS	虹膜周切术						急闭青（临床前期）
				os	原发	急性	22.1	580	1.78	NA	3158	窥不清	窥不清		小梁切除术						急闭青（大发作期）
430420	吴洪艳	F	39	od	原发	急性	22.21	523	1.91	4.82	2791	0.7	0.7		LPI	小梁切除术					急闭青（慢性进展期）
				os	原发	急性	23.24	515	1.97	4.66	2767	0.8	0.8		小梁切除术	小梁切除术					急闭青（慢性进展期）
429768	孙树荣	M	39	od	原发		20.86	557	1.88	4.29	2870	0.7	0.7								慢闭青（中期）
				os	原发		21.25	554	1.9	4.41	2902	0.8	0.8		小梁切除术						慢闭青（中期）
432949	黄丽君	F	34	od	原发	急性	21.28	537	1.81	4.77	2514	0.3	0.3	PIS	LPI						急闭青（临床前期）
				os	原发	急性	21.4	499	1.92	NA	2528	窥不清	窥不清		小梁切除（虹膜嵌顿）＋后巩膜切开＋前房成形	前房成形术					急闭青（大发作期）
439284	李金云	F	38	od	原发		22.09	NA	1.84	NA	NA	0.5	0.5		虹膜周切术						慢闭青（早期）
				os	原发		22.54	NA	2.15	4.4	NA	0.8	0.8		小梁切除＋巩膜切开＋前房成形						慢闭青（中期）
442405	沈江林	F	30	od	原发		20.73	NA	1.48	2.25	NA	0.4	0.4	PIS	LPI						慢闭青（早期）
				os	原发		20.92	NA	1.67	4.6	NA	1	1		小梁切除术						慢闭青（晚期）
456035	吴晓红	F	39	od	原发		NA	NA	2.24	NA	NA	窥不清	窥不清		小梁切除术						慢闭青（晚期）
				os	原发		NA	NA	2.29	NA	NA	窥不清	窥不清								慢闭青（早期）
468012	任席	M	28	od	原发		23.29	NA	1.71	4.13	NA	0.8	0.8		LPI						慢闭青（晚期）
468060	宋娟娟	F	21	od	原发		NA	NA	2.38	NA	NA	0.9	0.9		小梁切除＋后巩膜切开＋MMC						慢闭青（晚期）
				os	原发		NA	NA	2.33	NA	NA	1	1		小梁切除＋后巩膜切开＋MMC						慢闭青（晚期）
470628	朱碧莲	F	40	od	原发	急性	26.09	NA	2.6	NA	NA	0.7+	0.7		小梁切除＋MMC						急闭青（慢性进展期）
				os	原发	急性	26	NA	2.5	NA	NA	0.6	0.6								急闭青（慢性进展期）
472810	叶光	F	35	od	原发	急性	22.92	NA	1.86	NA	NA	0.6	0.6		小梁切除＋MMC						急闭青（慢性进展期）
				os	原发	急性	23.03	NA	1.91	NA	NA	0.8+	0.8		小梁切除＋MMC						急闭青（慢性进展期）
473333	韦明志	M	33	od	原发		21.76	474	1.93	4.03	NA	0.9	0.9	PIS	LPI						慢闭青（晚期）	LPI术后	并发性白内障
				os	原发		21.84	475	2.01	4.11	NA	0.9	0.9		小梁切除术						慢闭青（晚期）	并发性白内障
882648	袁孟	F	27	od	原发		20.97	553	NA	2.26	3.93	NA	0.3		ALPI+LPI术

## Sheet: ASD
住院号	姓名	性别	发病年龄	眼别	直接导致闭青的原因1	直接导致闭青的原因2	眼轴长度	角膜直径	角膜厚度	前房深度	晶体厚度	角膜内皮计数	视乳头
506040	张应花	F	27	od	Peter?		NA		NA	NA	NA	NA
				os	Peter?		25		550	NA	3.39	1283	缺
822896	王浩骏	M	7m29d	od	Peter		22.3(B)		NA	NA	NA	NA	窥不清
				os	Peter		27.9(B)	18	NA	NA	NA	NA	窥不清
803707	王胜	M	19	od	Peter		26.47		644	2.11	NA	1720	窥不清
850546	唐子龙	M	3	od	Peter		28.01	12	NA	2.83	NA	NA	窥不清
849930	徐梦婷	F	19	od	先天性小角膜		22.01		500	3.16	4.19	1520	0.9
				os	先天性小角膜		22.89		507	3.02	NA	1449	0.9
819514	宫子凯	M	28	os	先天性小角膜		35.4(B)		NA	2.47	NA	NA	窥不清
838923	张槐智	M	36	od	先天性小角膜		22.13	662	1.12	NA	NA	1490	窥不清
471808	王海昕	M	12	od	小角膜		23.64	约7-8	660	2.19	NA	NA	窥不清
871849	万芳芳	F	23	os	先天性葡萄膜外翻		23.43		589	3.19	NA	2998	1
848003	袁海珍	F	22	od	先天性葡萄膜外翻		25.45		594	2.86	NA	3204	1
822915	周志坚	M	26	od	前段发育不良	晶体半脱位	23.33		629	3.25	3.39	2965	0.9
498779	周世祺	M	9m	od	前段发育不良		NA	14	NA	1.94	NA	NA	窥不清
				os	前段发育不良		NA	10	NA	0.66	NA	NA	窥不清
833692	郜家乐	M	20m	os	前段发育不良		22.86	11	NA	1.5	3.78	NA	窥不清
819953	黄希晨	F	7m	od	前段发育不良		28.77(B)	14	NA	2.84	NA	NA	窥不清
				os	前段发育不良		16.73(B)	8.5	NA	NA	NA	NA	窥不清
860912	王修齐	F	6	od	前段发育不良		22.11		544	2.04	NA	2806	0.9
				os	前段发育不良		21.86		542	2.04	NA	3088	1
870494	沈宇航	M	3m+2	od	前段发育不良		23.54	13	NA	3.77	NA	NA	窥不清
315939	贾元晶	F	1y9m	os	前段发育不良		NA		NA	NA	NA	NA	0.5－0.6
473178	石昕徐	M	11m18d	os	前段发育不良		22.32	15	NA	消失	NA	NA	窥不清
330170	田鑫	M	70d	os	前段发育不良		NA	12	NA	消失	NA	NA	窥不清
405526	王士博	M	11m	os	前段发育不良		NA	13.5	NA	NA	NA	NA	窥不清
822998	郑熙荷	F	10m	od	前段发育不良		NA	9	NA	1.35	NA	NA	窥不清
				os	前段发育不良		NA		NA	1.25	NA	NA	窥不清
496863	马筱雅	F	7m	od	前段发育不良		20.29	15	NA	NA	NA	NA	窥不清
832100	伍昭盈	F	10m+	od	前段发育不良			12	NA	2.24	NA	NA	窥不清
				os	前段发育不良			12	NA	2.45	NA	NA	窥不清
861427	冯冒楠	M	6m	os	前段发育不良		21.88	13	572	2.3	3.5	NA	窥不清
404703	徐高虎	M	1m18d	od	前段发育不良		NA		NA	消失	NA	NA	0.4
417353	徐海昕	F	2m	od	前段发育不良		20.5	14.5	NA	消失	NA	NA	窥不清
467193	戴广世	M	3m	od	前段发育不良		NA	13	NA	NA	NA		窥不清
				os	前段发育不良		NA	13	NA	NA	NA		窥不清
857085	李学奎	M	15	od	A-R综合征		24.22		519	3.69	NA	0.8
				os	A-R综合征		24.03		516	3.46	NA	1
489109	潘柳芬	F	幼年	od	A-R综合征		NA		NA	NA	NA	窥不清
				os	A-R综合征		31.18		720	1.6	4.74	0.4
488311	陈明杰	M	2m	od	A-R综合征		NA	10	787	2.73	NA	窥不清
				os	A-R综合征		NA	10	681	2.51	NA	窥不清
495924	陈习浪	M	35	od	A-R综合征		NA		NA	2.17	NA	1
				os	A-R综合征		NA		NA	2.21	NA	0.5
849393	周地福	M	17	od	A-R综合征		31.44		553	3.14	3.14	1
				os	A-R综合征		31.77		553	3.01	NA	1
259288	陶雨	M	11	od	A-R综合征		26.39		NA	2.50(A)	NA	1
				os	A-R综合征		26.01		NA	3.42(A)	NA	0.5
272603	王成桦	M	10	od	A-R综合征		26.62		NA	2.84(A)	3.68	0.7
				os	A-R综合征		21.63		NA	NA	NA	0.8
258100	宣永梅	F	32	od	A-R综合征		NA		NA	NA	NA	窥不清
				os	A-R综合征		NA		NA	NA	NA	窥不清
297853	周小兵	M	29	od	A-R综合征		21.19		NA	NA	NA	0.9
804692	陈宇轩	M	11m	od	A-R综合征			14	NA	4.64	NA	1.0-	1
				os	A-R综合征			14	NA	3.92	NA	1.0-	1
441604	李泓珂	F	7	od	A-R综合征		24.88	12	691	2.64	NA	0.9
				os	A-R综合征		24.23	12	667	2.47	NA	0.7
800932	王明	M	24	od	A-R综合征		21.75		631	2.18	3.98	0.3
				os	A-R综合征		22.85		635	2.13	3.85	0.9
842218	牛子君	M	2	os	A-R综合征		23.34		542	3.6(A)	4.04	0.7
844183	李畅	M	13	od	A-R综合征		26.73		577	1.87	NA	0.8
867819	曲晓源	M	38	od	A-R综合征	小角膜	24.41		639	1.62	3.57	0.9
				os	A-R综合征	小角膜	24.79		602	1.82	NA	窥不清
523473	周盛汉	M	10m	od	A-R综合征		21.2(B)	13	5.35	1.85	NA	NA	不合作
				os	A-R综合征		25.3(B)	11	5.35	3.26	NA	NA	不合作
519490	王银胜	M	35	od	先天性无虹膜		28.96		706	2.89(A)	3.54	1
				os	先天性无虹膜		26.58		682	2.56(A)	3.6	0.9-
826832	方俊磊	M	6	od	先天性无虹膜		23.58	11	688	2.13	NA	0.9
				os	先天性无虹膜		NA	11	684	2.38	NA	1

## Sheet: Others
住院号	姓名	性别	发病年龄	眼别	直接导致闭青的原因1	直接导致闭青的原因2	眼轴长度	角膜厚度	前房深度	晶体厚度	角膜内皮计数	视乳头	视乳头
273228	刘健	M	24	od	原发	RP	20.6	NA	NA	NA	NA	窥不清	窥不清
				os	原发	RP	20.85	NA	NA	NA	NA	窥不清	窥不清
497192	刘翔	M	27	od	原发	RP	21.1	619	1.54	NA	1344	0.5	0.5
				os	原发	RP	20.58	587	1.67	NA	1653	0.5	0.5
808807	赵梦佳	F	28	od	原发	RP	23.74	491	2.03	4.29	3208	1	1
				os	原发	RP	23.67	490	2.07	NA	3236	0.9	0.9
862699	周轩	F	25	od	原发	RP	22.86	442	2.01	4.21	2701	0.9	0.9
				os	原发	RP	22.96	438	2.02	4.08	2569	0.9+	0.9
844338	吕人玉	M	39	od	原发	RP	22.4	517	1.89	3.86	2992	0.3	0.3
				os	原发	RP	22.9	509	1.94	3.89	2997	0.9	0.9
523242	管日秀	F	37	od	原发	RP	21.6	563	1.77	4.9	2676	0.6	0.6
				os	原发	RP	21.5	544	1.97	4.71	2487	0.7	0.7
368034	刚双玉	F	33	od	原发	RP	22.45	NA	2.23(A)	NA	2252	窥不清	窥不清
				os	原发	RP	21.72	NA	2.18(A)	NA	2467	窥不清	窥不清
368794	吴金建	M	18	od	原发	RP	20.93	493	2.42(A)	3.92	2294	0.8	0.8
				os	原发	RP	21.25	627	NA	NA	NA	窥不清	窥不清
424655	潘正文	M	36	od	原发	RP	21.8	NA	1.78	NA	NA	1	1
				os	原发	RP	21	NA	1.77	NA	NA	1	1
876813	汪巍	M	30	od	原发	BEST	22.23	514	1.48	4.1	2774	0.6	0.6
				os	原发	BEST	22.16	574	1.55	NA	1707	1	1
882256	吴海英	F	27	od	原发	BEST	21.37	558	1.95	4.25	NA	0.9	0.9
				os	原发	BEST	21.23	549	1.96	NA	NA	0.9	0.9
848074	许玉兰	F	34	od	原发	BEST	21.48	536	1.91	4.34	NA	0.9	0.9
				os	原发	BEST	21.39	533	2.01	4.69	NA	1	1
848846	张婷	F	19	od	原发	BEST	22.14	538	1.98	3.65	3145	1	1
				os	原发	BEST	21.87	542	1.96	3.66	3000	1	1
817977	左敏慧	F	18	od	原发	BEST？	21.65	571	1.96	3.8	2517	1	1
				os	原发	BEST？	21.38	NA	2	NA	2455	0.9	0.9
868769	张叶	F	29	od	原发	BEST	22.15	515	2.26	4.25	2836	0.8	0.8
				os	原发	BEST	22.46	502	2.35	3.7	2715	0.9	0.9
881665	徐迪民	M	20	od	原发	视网膜劈裂	22.4	561	2.03	3.49	NA	0.9+	0.9
				os	原发	视网膜劈裂	22.24	563	1.99	3.39	NA	0.9+	0.9
372805	许方俊	M	18	od	先天性视网膜劈裂		23.19	12	NA	NA	NA	NA	0.8
				os	先天性视网膜劈裂		23.17	12	NA	NA	NA	NA	0.7
814437	姚欢欢	M	29	os	葡萄膜炎	弓蛔虫病	22.23		NA	1.62	4.93	NA	0.9
802709	谢晓军	F	24	od	葡萄膜炎	VKH	NA		NA	2.81	NA	NA	0.9
				os	葡萄膜炎	VKH	NA		NA	2.56	NA	NA	0.8+
803119	蔡香兰	F	21	od	葡萄膜炎	VKH	24.15		529	2.47	3.94	2162	窥不清
				os	葡萄膜炎	VKH	23.24		NA	2.92	NA	1661	窥不清
490584	谢一辰	M	5m	od	葡萄膜炎		NA	14	NA	NA	NA	NA	？？？
514605	刘洋	F	7	os	葡萄膜炎		25.36		628	3.87	NA	NA	0.9
515814	王尧	M	21	os	葡萄膜炎		24.27		622	2.45	NA	NA	窥不清
516546	王琛	F	19	od	葡萄膜炎		19.85		601	1.58	NA	1568	0.4
871068	胡香	F	23	od	葡萄膜炎		26.25		529	3.01	NA	NA	1
				os	葡萄膜炎		26.29		545	3.17	NA	NA	0.8+
872821	韩志豪	M	13	od	葡萄膜炎		NA		738	3.21	NA	NA	窥不清
485839	孟辰	M	3m	od	葡萄膜炎		NA	17	NA	NA	NA	NA	窥不清
427464	周小明	M	30	od	葡萄膜炎		NA		NA	2.73	NA	NA	0.6-0.7
501669	冯宏成	M	20	od	葡萄膜炎		NA		NA	2.47	NA	NA	窥不清
				os	葡萄膜炎		27.02		NA	2.67	NA	2728	窥不清
871406	龚健	M	38	os	葡萄膜炎		NA		544	1.81	NA	NA	窥不清
846406	张文	F	23	od	葡萄膜炎		25.99		578	2.68	NA	NA	1
848209	刘若兰	F	12	od	葡萄膜炎		NA		NA	1.51	NA	NA	不合作
873008	陈雁红	F	39	od	葡萄膜炎		24.75		543	3.13	3.67	NA	0.4
867507	夏金波	M	35	os	葡萄膜炎		25.09		530	2.15	NA	NA	窥不清（第三次入院0.7）
495900	朱梦含	F	14	os	葡萄膜炎		19		584	1.54	NA	NA	0.9
485824	曹贇	M	34	os	葡萄膜炎		NA		554	3.16	NA	NA	0.9
515101	时召福	M	27	os	葡萄膜炎		23.65		529	2.99	NA	1855	窥不清
808560	钱红娟	F	24	os	葡萄膜炎		25.44		526	2.95	NA	3355	窥不清
850796	俞旭刚	M	30	od	葡萄膜炎		24.28		632	1.97	4.12	3269	窥不清
				os	葡萄膜炎		24.95		620	1.76	4.08	1816	0.8
825368	兰洛希	M	9m+11	od	葡萄膜炎		NA	12	NA	1.53	NA	NA	窥不清
417384	曹居祥	M	37	od	葡萄膜炎		24.26(B)		NA	2.92	NA	NA	0.6
				os	葡萄膜炎		22.94(B)		NA	2.76	NA	NA	0.4
383238	丁照红	M	39	od	葡萄膜炎		22.35		NA	2.43	4.71	1726	0.5
354003	洪正业	M	38	od	葡萄膜炎		23.2		NA	2.86(A)	4.27	2633	窥不清
416981	刘雨茜	F	6	od	葡萄膜炎		20.04		NA	0.73	NA	NA	1
				os	葡萄膜炎		21.55		NA	1.74	NA	1945	窥不清
295047	倪一辉	M	13	os	葡萄膜炎		NA		NA	NA	NA	NA	<0.3
418780	平启朋	M	6m	os	葡萄膜炎		NA	12.5	NA	NA	NA	NA	窥不清
462059	翁雨桐	F	11	od	葡萄膜炎		25.79		NA	3.73(A)	3.31	NA	窥不清
257974	吴永平	M	28	od	葡萄膜炎		NA		NA	NA	NA	NA	0.4
				os	葡萄膜炎		NA		NA	NA	NA	NA	0.4
282031	杨平安	F	39	od	葡萄膜炎		NA		NA	NA	NA	NA	窥不清
412814	张冠霞	F	40	os	葡萄膜炎		24.08		579	3.24	NA	NA	0.6
388085	张家雄	M	31	od	葡萄膜炎		NA		NA	2.46	NA	NA	窥不清
371004	张涛	M	11	od	葡萄膜炎		22.97		622	3.36	NA	NA	窥不清
445909	张学良	M	27	od	葡萄膜炎		24.21		630	2.97	3.79	2236	0.6
342074	赵梦想	M	4m19d	od	葡萄膜炎		25.3（B超）	12.5	NA	NA	NA	NA	窥不清
				os	葡萄膜炎		20.7（B超）	10.5	NA	NA	NA	NA	窥不清
387300	朱丽	F	23	os	葡萄膜炎		26.74		568	2.49	3.99	2996	窥不清
474239	毕军	M	24	os	葡萄膜炎		NA		NA	2.99	NA	NA	窥不清
424212	夏君浩	M	0.6	os	葡萄膜炎		NA	13	NA	NA	NA	NA	窥不清
416655	吴军	M	38	os	葡萄膜炎	病毒性虹膜炎？	NA		NA	NA	NA	2106	0.8
488783	陈群	M	30	od	葡萄膜炎		NA	NA	NA	2.53	NA	NA	窥不清
				os	葡萄膜炎		23.72	544	NA	1.61	NA	2093	窥不清
353895	邢宏玉	M	39	os	虹膜睫状体炎		24.09		NA	3.22(A)	4.57	2383	窥不清
262458	周海生	M	27	od	虹膜睫状体炎		NA		NA	NA	NA	NA	窥不清
				os	虹膜睫状体炎		NA		NA	NA	NA	NA	窥不清
884827	管东凤	M	32	os	虹膜睫状体炎		22.34		549	2.38	NA	2140	0.8
804579	鲁宝兰	F	23	od	虹膜睫状体炎		22.18		560	2.57	4.09	2750	0.3
864187	陈云	M	39	od	虹膜睫状体炎		26.48		560	3.2	4	2725	1
				os	虹膜睫状体炎		26.37		578	3.11	3.62	2739	0.8+
814323	张峻菠	M	2y8m	od	虹膜睫状体炎		NA		NA	消失	NA	NA	不合作
820579	李昌宝	M	39	od	虹膜睫状体炎		27.95		538	3.23	3.38	2519	窥不清
866934	刁义力	M	34	od	虹膜睫状体炎		23.37		475	2.54	NA	NA	窥不清
				os	虹膜睫状体炎		23.34		510	2.61	NA	1916	窥不清
839813	王洪元	M	25	od	虹膜睫状体炎		NA		NA	3.72	NA	NA	0.7
361089	顾汶羽	F	38	od	虹膜睫状体炎		22.88		NA	3.24(A)	3.48	2037	窥不清
353314	李文豪	M	7	od	虹膜睫状体炎		24.52		628	3.38(A)	3.4	NA	窥不清
374021	陆春华	M	40	od	虹膜睫状体炎		25.34			3.28	3.66	1833	1
281947	王吉权	M	31	os	虹膜睫状体炎		NA		NA	NA	NA	NA	0.4
326525	翟金花	F	29	od	虹膜睫状体炎		NA		NA	NA	NA	NA	0.4
341480	秦东平	F	30	os	虹膜睫状体炎		23.68		556	2.44	4.37	2484	窥不清
473348	罗明	M	25	od	虹膜睫状体炎		23		573	2.49	NA	2474	窥不清
				os	虹膜睫状体炎		23.77		586	2.66	NA	2208	窥不清
819527	赵婧璐	F	33	od	混合型	葡萄膜炎	20.28		538	1.69	4.43	2443	0.7
270333	马永友	M	37	os	虹膜睫状体炎		NA		NA	NA	NA	NA	0.8
309375	梅明贤	M	1y8m	od	瞳孔膜闭，陈旧性虹膜炎		NA	11	NA	消失	NA	NA	窥不清
841022	刘卫东	M	28	od	真性小眼球		17.76	525	2.82	NA	2530	1
				os	真性小眼球		17.96	518	2.7	4.17	2539	0.9
514611	盛玉着	M	35	os	真性小眼球		15.24	587	2.06	NA	2376	0.5
848860	杨雯	F	27	od	真性小眼球		18.94	576	3.03	NA	2942	1
				os	真性小眼球		18.89	560	1.46	NA	2935	1
509036	施美娟	F	39	od	真性小眼球		16.64	497	1.42	NA	3136	0.4
				os	真性小眼球		15.32	508	1.24	NA	3176	0.8
880907	袁妹妹	F	40	od	真性小眼球		14.57	518	1	NA	NA	0.9
339450	张瑜燕	F	20	od	真性小眼球		18.58	508	1.77	NA	2481	1
				os	真性小眼球		18.61	534	1.53	NA	256	0.4	0.4
327371	吴香兰	F	39	od	真性小眼球		19.36	NA	2.34(A)	NA	NA	1	1
				os	真性小眼球		19.8	NA	NA	NA	NA	看不见	看不见
412896	颜翠平	F	35	os	真性小眼球		19.88	NA	4.40(A)	NA	2575	0.9	0.9
843522	陈方怡	M	13	os	真性小眼球		19.92	569	1.72	NA	3356	0.3	0.3
856098	杨树林	M	33	os	真性小眼球		19.9	488	2.05	NA	2009	0.7	0.7
371961	金雪江	M	24	od	真性小眼球		18.82	534	2.5	4.3	NA	1
				os	真性小眼球		18.37	629	0.12	NA	NA	1
442485	伍秀娟	F	33	os	真性小眼球		18.3	572	2.01	4.82	2741	0.6
846749	张依欢	M	17	od	真性小眼球	球形晶体半脱位	16.81	579	1.24	4.18	3121	0.3～0.4
				os	真性小眼球	球形晶体半脱位	16.85	559	1.38	4.26	3265	0.3～0.4
809499	王润桥	M	7	od	球形晶体	Marchesani综合征	22.41	575	1.67	4.3	2771	0.8	0.7
				os	球形晶体	Marchesani综合征	21.98	565	1.81	4.27	2767	0.7+
406545	黄金绿	F	20	od	球形晶体	FEVR	19.55	NA	0.52	NA	2943	0.7
268492	周敏敏	F	17	od	球形晶体		22.16	NA	消失	NA	NA	窥不清
				os	球形晶体		21.86	NA	NA	NA	700	0.9
872995	曹振兴	M	16	od	球形晶体		23.14	619	1.4	4.3	2936	0.8
				os	球形晶体		23.31	620	1.7	4.39	2840	0.9
490244	王子	M	6	od	球形晶体		22.52	597	2.42	NA	2680	0.4
				os	球形晶体		23.41	601	2.99	NA	2920	0.9
470904	严伟	M	14	od	球形晶体		21.63	636	3.71	NA	1222	0.8
				os	球形晶体		20.96	554	4.22	NA	2595	1
490141	阮如雪	F	19	od	球形晶体		24.13	534	1.07	4.97	2420	0.5
				os	球形晶体		24.39	532	1.3	4.36	2599	0.7
814867	程鈜	F	8	od	球形晶体		23.59	509	1.38	NA	2589	1
				os	球形晶体		23.33	512	1.49	NA	2724	1
808180	葛朋玲	F	34	od	NVG	BRVO	23.87	607	1.52	NA	2457	窥不清
512680	许德华	M	40	od	NVG	DM	24.82	606	3.35	NA	2320	0.8
863247	陈灵荣	M	19	od	NVG	CRAO	24.06	653	2.72	NA	NA	窥不清
830219	聂玉琴	F	25	os	NVG	Sturge-Weber综合征	NA	521	2.82	NA	2323	窥不清
813001	王子豪	M	25	od	NVG	RVO	20.9	587	2.56	3.9	NA	窥不清
878684	戴晨宇	M	14	os	NVG	RD	20.59	655	2.86	NA	NA	窥不清
257431	葛甲利	M	18	os	NVG	先白病史	NA	NA	NA	NA	NA	0.9
442414	王雪婷	F	28	od	NVG	PDR	22.84	NA	3.61	NA	NA	窥不清
456354	周鹏程	M	33	od	NVG	PDR	23.47	645	3.52(A)	3.61	2886	未记录
839292	陆增祥	M	38	os	NVG	长期眼压高？	20.78	555	2.03	4.11	2897	0.7+	0.8
386411	黄琨婕	F	0.1	od	NVG		NA	>16	NA	消失	NA	NA	窥不清
362996	胡启涛	M	0.5	os	NVG		NA	14	NA	NA	NA	NA	0.7
805681	怀方	M	17	os	NVG	陈旧性玻血	25.91	NA	589	3.2	3.1	2242	窥不清
869491	王柯	M	20	od	NVG	长期眼压高？	27.4	NA	NA	2.3	5.31	NA	窥不清
463055	丁寅	M	1.5	od	NVG		24.87	13	NA	NA	NA	NA	窥不清
882648	袁孟	F	27	os	NVG	CRVO	21.4	NA	581	3.04	3.59	NA	0.6
837457	邢诗琪	F	2	os	PFV		25.4(B)	14	NA	NA	NA	NA	1
879256	邹玉腾	F	29	od	PFV		20.48		NA	0.64	5.02	NA	窥不清
				os	PFV		20.6		NA	0.66	4.74	NA	窥不清
854878	李小军	M	33	os	PFV		16.22(B)		609	1.44	NA	2485	窥不清
496894	谢宇辰	M	4m	od	PFV		20.49		NA	2.79	NA	NA	窥不清
853511	邢素丽	F	39	od	PFV		21.31		536	1.09	NA	2759	窥不清
862364	周炳锋	M	16	od	PFV		22.22		594	1.94	3.86	2901	0.9
				os	PFV		21.14		NA	1.44	NA	2947	窥不清
825374	王琦	F	17	od	PFV？	ROP？	NA		638	0.6	NA	NA	窥不清
818969	谢东	M	12	od	PFV？	FEVR?	NA		738	2.14	NA	2931	窥不清
260465	季敏	F	40	od	晶体半脱位	Marfan综合征	23.34		NA	NA	NA	NA	窥不清
				os	晶体半脱位	Marfan综合征	23.21		NA	NA	NA	NA	窥不清
835089	于丰硕	M	4	os	眼眶神经纤维瘤		29.6(B)	12.5	NA	3.46	NA	NA	0.7
864887	赵子轩	M	3	od	Coats?	弓蛔虫病？	NA	NA	NA	消失	NA	NA	未记录
497014	胡晓菲	F	30	od	先天性视网膜皱襞		22.22		644	0.87	5.13	NA	窥不清
374934	胡可欣	F	5m21d	os	不明原因		NA	13	大部分消失	窥不清
270600	梁君芬	F	26	od	不明原因		NA		NA	1
				os	不明原因		NA		NA	0.8
293964	钱舒馨	F	7m	os	不明原因		NA	11	NA	窥不清
278455	荣嘉	F	18	od	不明原因（原发？）	牵牛花综合征	NA		NA	0.9，血管分支多，呈牵牛花综合征
				os	不明原因（原发？）	牵牛花综合征	NA		NA	0.10，血管分支多，呈牵牛花综合征
411023	邵诗涵	F	3m18d	os	不明原因		23.5(B超)	15	消失	窥不清
280689	沈玉顺	M	7m13d	os	不明原因	胎内感染可能	NA	15	消失	窥不清
305617	王芬芬	F	18	od	不明原因		NA		NA	0.9
282394	杨德春	M	14	od	ICE综合征		24.35	NA	NA	NA	NA	窥不清
				os	ICE综合征		23.9	604	2.25(A)	NA	954	0.6
882041	王道军	M	40	os	ICE综合征		24.32	440	3.26	NA	2279	0.9
457242	缪滔	F	30	od	ICE综合征		23.29	533	2.57	3.81	1607	0.8
816662	王军	M	39	os	ICE综合征		23.86	366	2.55	4.42	2161	0.7
823335	刘庆	F	28	od	ICE综合征		23.27	623	2.89	NA	1173	0.5
828004	李红玲	F	33	od	ICE综合征		22.12	NA	1.99(A)	5.1	NA	0.9
				os	ICE综合征		22	NA	1.95(A)	3.93	NA	0.5
815524	崔小芳	F	38	os	ICE综合征		23.08	481	3.06	NA	1489	0.8
522572	包荷英	F	36	os	ICE综合征		22.5	489	2.77	NA	2258	0.8
522605	陈开洲	M	38	od	ICE综合征		23.08	538	2.5	NA	1879	0.7
504112	何海峰	M	26	od	ICE综合征		NA	NA	3.11	NA	NA	0.9
496625	赵阳	F	39	od	ICE综合征		NA	NA	2.57	NA	NA	0.8
845605	程玉梅	F	38	os	ICE综合征		23.02	555	2.11	NA	1939	0.7
522106	黄席席	F	34	od	ICE综合征		NA	NA	3.68	NA	NA	窥不清
265488	陈少凤	F	40	od	ICE综合征		NA	NA	NA	NA	NA	0.3
444330	方德幸	M	34	os	ICE综合征		23.67	NA	2.88	4	NA	0.9
276076	封琴	F	32	od	ICE综合征		NA	NA	NA	NA	NA	0.6
359325	钱霞	F	24	os	ICE综合征		24.68	NA	3.84(A)	3.74	1648	0.3～0.4
308611	吴春妹	F	34	od	ICE综合征		NA	NA	2.74	NA	NA	0.3
422730	修孝龙	M	31	os	ICE综合征		NA	NA	NA	NA	2330（ICE细胞）	0.9
334193	章佩梅	F	35	os	ICE综合征		NA	NA	NA	NA	NA	窥不清
331651	朱红梅	F	39	od	ICE综合征		32.44	NA	4.20(A)	NA	2323（形态异常）	1
812650	李君	M	29	os	ICE综合征		21.23	NA	1.33	4.43	1359	0.7
496525	韦慧慧	F	8	od	虹膜囊肿（先天性）		NA		4.13	NA	NA	NA
326372	李霁敏	F	18	os	虹膜囊肿（先天性）		NA		1.64	NA	NA	窥不清
446900	戴黎	F	40	od	睫状上皮囊肿		21.28	530	2.17	NA	3028	0.3	0.3
				os	睫状上皮囊肿		21.93	526	2.22	NA	2937	0.4	0.4
355683	何德涛	M	30	os	睫状体囊肿（先天性）		23.35		3.22(A)	4.39	2551	0.7

## Sheet: 发病年龄
PACG	Uveitis	ASD	ICE	NVG	Nanoph	RP	Sphero	Unknown	PFV	BEST	Iridociliary cysts	Congenital retinoschisis	Marfan	ROP	FEVR	Congenital retinal folds	Coat’s	Neurofibromatosis
20	29	27	14	34	28	24	7	0.47	2	30	8	20	40	17	12	30	3	4
38	24	0.65	40	40	35	27	20	26	29	27	18	18
39	21	19	30	19	27	28	17	0.58	33	34	40
35	0.42	3	39	25	39	25	16	18	0.33	19	30
33	7	19	28	25	40	39	6	0.3	39	18
32	21	28	33	14	20	37	14	0.62	16	29
29	19	36	38	18	39	33	19	18
29	23	12	36	28	35	18	8
33	13	23	38	33	13	36
40	0.25	22	26	38	33
38	30	26	39	0.1	24
31	20	0.74	38	0.5	33
32	38	1.66	34	17	17
40	23	0.58	40	20
40	12	6	34	1.5
37	39	0.25	32	27
37	35	1.75	24
33	14	0.94	34
36	34	0.19	31
29	27	0.92	35
39	24	0.83	39
36	30	0.58	29
38	0.77	0.83
39	37	0.5
39	39	0.13
22	38	0.17
36	6	0.25
34	13	15
13	0.5	0.17
38	11	35
40	28	17
38	39	11
30	40	10
37	31	32
40	11	29
40	27	0.92
39	0.38	7
36	23	24
38	24	2
39	0.6	13
35	38	38
31	39	0.83
39	27	35
33	32	6
33	23	幼年
37	39
33	2.67
38	39
31	34
36	25
39	38
33	7
23	40
31	31
36	29
40	30
35	25
34	37
29	1.67
31	33
26	30
34
36
40
37
37
39
40
31
38
27
38
39
27
37
38
30
35
39
28
32
35
37
35
40
31
36
39
39
34
38
30
39
28
21
40
35
33
27
